# Supplementary material for: Computational identification of key genes that may regulate gene expression reprogramming in Alzheimer’s patients
Source: PLoS One. 2019 Sep 23;14(9):e0222921. doi: 10.1371/journal.pone.0222921 (PMC6756555; doi:10.1371/journal.pone.0222921)
Supplement: S1 Table — (XLSX) [file pone.0222921.s005.xlsx]

## Sheet: Sheet1
Entorhinal Cortex
Probe set	Accession number	Entrez ID	Gene symbol	Gene name
1552411_at	NM_152251	245909	DEFB106A	Defensin Beta 106A
1552867_at	NM_138474
1552980_at	NM_138612	3038	HAS3	Hyaluronan Synthase 3
1553450_s_at	NM_173617	283860	LINC00304	Long Intergenic Non-Protein Coding RNA 304
1553977_a_at	BC010358	51302	CYP39A1	Cytochrome P450 Family 39 Subfamily A Member 1
1554447_at	BC029480	554203	JPX	JPX Transcript, XIST Activator
1554828_at	BC015186	5156	PDGFRA	Platelet Derived Growth Factor Receptor Alpha
1555040_at	BC028195	253128	LINC00612	Long Intergenic Non-Protein Coding RNA 612
1555219_at	BC008094	5995	RGR	Retinal G Protein Coupled Receptor
1555337_a_at	AF307097	57693	ZNF317	Zinc Finger Protein 317
1555409_a_at	AF218570	85318	BAGE3	BAGE Family Member 3
1555489_at	BC039025
1556113_at	BC036906	400169	DKFZp451A211
1556336_at	AA460960	27316	RBMX	RNA Binding Motif Protein X-Linked
1556465_at	AF087972
1556776_a_at	AF075036	101928238	ZNF426-DT	ZNF426 Divergent Transcript
1557124_at	AK091705	440104	TMEM198B	Transmembrane Protein 198B (Pseudogene)
1559239_s_at	AW750026	38	ACAT1	Acetyl-CoA Acetyltransferase 1
1559538_at	BC043558	101929549	GAU1	GALNT8 Antisense Upstream 1
1559911_at	BQ719879
1560868_s_at	R07356
1560891_a_at	AF088011	100505875	LINC01088	Long Intergenic Non-Protein Coding RNA 1088
1561355_at	AA975897
1561680_at	BC040597
1562433_at	AK001351	379034	LINC01181	Long Intergenic Non-Protein Coding RNA 1181
1563076_x_at	AF143866
1563117_at	BC039671	388456	LINC01904	Long Intergenic Non-Protein Coding RNA 1904
1563254_a_at	BC033360	100506733	FAM170B-AS1	FAM170B Antisense RNA 1
1563472_at	AL833282
1563573_at	AL833224
1563589_at	AL832413	340184	LOC340184
1564158_a_at	AK095020	100130894	VAC14-AS1	VAC14 Antisense RNA 1
1566456_at	AL832894
1566502_at	AL157445
1566633_at	BC018655
1566689_at	BC036598
1566887_x_at	AY094612
1569474_at	BC017563
1569512_at	BC022883
1569515_a_at	BC034565
1569660_at	AF318333
1570026_at	BC027623	119587	CPXM2	Carboxypeptidase X, M14 Family Member 2
1570078_a_at	BC011877	80005	DOCK5	Dedicator Of Cytokinesis 5
1570629_at	BC022234
201009_s_at	AI439556	10628	TXNIP	Thioredoxin Interacting Protein
202082_s_at	AV748469	6397	SEC14L1	SEC14 Like Lipid Binding 1
202132_at	AA081084	25937	WWTR1	WW Domain Containing Transcription Regulator 1
202133_at	BF674349	25937	WWTR1	WW Domain Containing Transcription Regulator 1
202404_s_at	NM_000089	1278	COL1A2	Collagen Type I Alpha 2 Chain
203645_s_at	NM_004244	9332	CD163	CD163 Molecule
203822_s_at	NM_006874	1998	ELF2	E74 Like ETS Transcription Factor 2
204972_at	NM_016817	4939	OAS2	2'-5'-Oligoadenylate Synthetase 2
205286_at	U85658	7022	TFAP2C	Transcription Factor AP-2 Gamma
205326_at	NM_005856	10268	RAMP3	Receptor Activity Modifying Protein 3
205513_at	NM_001062	6947	TCN1	Transcobalamin 1
205597_at	NM_025257	80736	SLC44A4	Solute Carrier Family 44 Member 4
205913_at	NM_002666	5346	PLIN1	Perilipin 1
206410_at	NM_021969	8431	NR0B2	Nuclear Receptor Subfamily 0 Group B Member 2
206501_x_at	NM_004956	2115	ETV1	ETS Variant 1
207720_at	NM_000427	4014	LOR	Loricrin
208191_x_at	NM_002780	5672	PSG4	Pregnancy Specific Beta-1-Glycoprotein 4
209201_x_at	L01639	7852	CXCR4	C-X-C Motif Chemokine Receptor 4
211410_x_at	AF217487	57292	KIR2DL5A	Killer Cell Immunoglobulin Like Receptor, Two Ig Domains And Long Cytoplasmic Tail 5A
211481_at	AF085224	6579	SLCO1A2	Solute Carrier Organic Anion Transporter Family Member 1A2
212501_at	AL564683	1051	CEBPB	CCAAT Enhancer Binding Protein Beta
213190_at	R61519	91949	COG7	Component Of Oligomeric Golgi Complex 7
213519_s_at	AI078169	3908	LAMA2	Laminin Subunit Alpha 2
213568_at	AI811298	116039	OSR2	Odd-Skipped Related Transciption Factor 2
213592_at	X89271	187	APLNR	Apelin Receptor
215505_s_at	AF243424	29966	STRN3	Striatin 3
215851_at	S82592	2122	MECOM	MDS1 And EVI1 Complex Locus
216003_at	U43383
216139_s_at	AL031718	23162	MAPK8IP3	mitogen-activated protein kinase 8 interacting protein 3
216529_at	AL049244
216804_s_at	AK027217	10611	PDLIM5	PDZ And LIM Domain 5
217095_x_at	AJ006122	9437	NCR1	Natural Cytotoxicity Triggering Receptor 1
217224_at	U53583	8389	OR1E3	Olfactory Receptor Family 1 Subfamily E Member 3 (Gene/Pseudogene)
217234_s_at	AF199015	7430	EZR	Ezrin
218383_at	NM_017815	54930	HAUS4	HAUS augmin like complex subunit 4
218787_x_at	NM_018294	55280	CWF19L1	CWF19 Like Cell Cycle Control Factor 1
219135_s_at	AL515916	64788	LMF1	Lipase Maturation Factor 1
219510_at	NM_006596	10721	POLQ	DNA Polymerase Theta
219712_s_at	NM_013276	23729	SHPK	sedoheptulokinase
219891_at	NM_017712	54858	PGPEP1	Pyroglutamyl-Peptidase I
220232_at	NM_024906	79966	SCD5	Stearoyl-CoA Desaturase 5
220441_at	NM_024902	79962	DNAJC22	DnaJ Heat Shock Protein Family (Hsp40) Member C22
220542_s_at	NM_016583	51297	BPIFA1	BPI Fold Containing Family A Member 1
220877_at	NM_018580
221332_at	NM_005448	9210	BMP15	Bone Morphogenetic Protein 15
221402_at	NM_012360	4992	OR1F1	Olfactory Receptor Family 1 Subfamily F Member 1
222170_at	AF098968	100507458	ZNF213-AS1	ZNF213 Antisense RNA 1 (Head To Head)
222536_s_at	N36098	55893	ZNF395	Zinc Finger Protein 395
222565_s_at	BF978541	23683	PRKD3	protein kinase D3
223510_at	AF280545	8828	NRP2	Neuropilin 2
223786_at	AF280086	4166	CHST6	Carbohydrate Sulfotransferase 6
224261_at	AF119917
225207_at	AV707102	5166	PDK4	Pyruvate Dehydrogenase Kinase 4
225239_at	AI355441	283131	NEAT1	lncRNA
225328_at	N21643	114907	FBXO32	F-Box Protein 32
225655_at	AK025578	29128	UHRF1	Ubiquitin Like With PHD And Ring Finger Domains 1
227062_at	AU155361	283131	NEAT1	Nuclear Paraspeckle Assembly Transcript 1
227084_at	AW339310	1837	DTNA	Dystrobrevin Alpha
227506_at	BG401568	220963	SLC16A9	Solute Carrier Family 16 Member 9
227514_at	AI766311	162073	ITPRIPL2	inositol 1,4,5-triphosphate receptor interacting protein-like 2
228121_at	AU145950	7042	TGFB2	Transforming Growth Factor Beta 2
228673_s_at	AI475647
228924_s_at	AA491236	51465	UBE2J1	Ubiquitin-conjugating enzyme E2, J1 (UBC6 homolog, yeast)
229900_at	AL576908	135228	CD109	CD109 antigen
230113_at	AW665447	55796	MBNL3	muscleblind-like 3 (Drosophila)
231115_at	AI890529	54676	GTPBP2	GTP Binding Protein 2
231534_at	AA749427	983	CDK1	Cyclin Dependent Kinase 1
231695_at	AA001390
232154_at	AL359598	199800	ADM5	Adrenomedullin 5 (Putative)
232311_at	AU147899	567	B2M	beta-2-microglobulin
232435_at	U00944	79868	ALG13	ALG13, UDP-N-Acetylglucosaminyltransferase Subunit
232883_at	H88923
232935_at	AA569225
233074_at	AL117627
233158_at	AI082251	3888	KRT82	Keratin 82
233276_at	AU146390
233303_at	AL110175
233598_at	AW269959
233686_at	AB051500	80816	ASXL3	ASXL Transcriptional Regulator 3
233705_at	AK025107	11252	PACSIN2	Protein Kinase C And Casein Kinase Substrate In Neurons 2
234034_at	AL137510
234443_at	AL133103	101927808	CLSTN2-AS1	CLSTN2 Antisense RNA 1
234989_at	AV699657	283131	NEAT1	nuclear paraspeckle assembly transcript 1 (non-protein coding)
234991_at	AA702187	79364	ZXDC
234999_at	BE297801	126526	C19orf47	Chromosome 19 Open Reading Frame 47
235102_x_at	AI684439
235213_at	AA348410	3707	ITPKB	inositol 1,4,5-trisphosphate 3-kinase B
235307_at	N95580	22853	LMTK2
235379_at	AV723880
235484_at	BE892889	375743	PTAR1	protein prenyltransferase alpha subunit repeat containing 1
235592_at	AW960145
235596_at	BE562520
235631_at	AA545764	4921	DDR2	Discoidin Domain Receptor Tyrosine Kinase 2
235632_at	AI638195
235914_at	BF508962	11346	SYNPO	synaptopodin
236205_at	AW300488	653190	ABCC6P1	ATP Binding Cassette Subfamily C Member 6 Pseudogene 1
236213_at	AI809760	4780	NFE2L2	Nuclear Factor, Erythroid 2 Like 2
236349_at	AI025792
236439_at	AI733564
236488_s_at	AI683805
236493_at	AI371752	158801	NKAPP1	NFKB Activating Protein Pseudogene 1
236509_at	BF509072
236576_at	N63005
236764_at	H49911
236779_at	BG539414
236849_at	AI827849	143187	VTI1A	Vesicle Transport Through Interaction With T-SNAREs 1A
237409_at	AI078554
237703_at	AI655394
237710_at	BE500990
237765_at	AA677293	283600	SLC25A47	Solute Carrier Family 25 Member 47
237862_at	AW590614
238101_at	BF510596
238477_at	BF674236	10749	KIF1C	Kinesin Family Member 1C
238725_at	AW392551	3659	IRF1	Interferon Regulatory Factor 1
238975_at	AI671390
239065_at	AA088446	79962	DNAJC22	DnaJ Heat Shock Protein Family (Hsp40) Member C22
239103_at	AW292424
239808_at	AI084489
239826_at	AI357143
239937_at	AI860558	7756	ZNF207	Zinc Finger Protein 207
239955_at	AI821085
239978_at	BF109370
239980_at	AI651638
240003_at	AI692363
240154_at	BF511336
240519_at	AA929011
240520_at	AI081227
241146_at	AW665750	100874021	MAGI2-AS2	MAGI2 Antisense RNA 2
241247_at	BF740043
241251_at	AA885523
241255_at	BF433749
241301_at	AA694187
241762_at	BF244402	114907	FBXO32	F-box protein 32
241891_at	T92908
241892_at	BF056472
241897_at	AA491949
241988_x_at	T93073
242690_at	AI371849	286410	ATP11C	ATPase Phospholipid Transporting 11C
242728_at	AA705118
243469_at	AI022066
243847_at	AW418655
244329_at	BF447604
244797_at	AI269245	102682016	LINC01159	Long Intergenic Non-Protein Coding RNA 1159
43427_at	AI970898	32	ACACB	Acetyl-CoA Carboxylase Beta
49452_at	AI057637	32	ACACB	Acetyl-CoA Carboxylase Beta
