# Supplementary material for: Computational identification of key genes that may regulate gene expression reprogramming in Alzheimer’s patients
Source: PLoS One. 2019 Sep 23;14(9):e0222921. doi: 10.1371/journal.pone.0222921 (PMC6756555; doi:10.1371/journal.pone.0222921)
Supplement: S2 Table — (XLSX) [file pone.0222921.s006.xlsx]

## Sheet: Sheet1
HIPPOCAMPUS
Probe set	Accession number	Entrez ID	Gene symbol	Gene name
1554627_a_at	BC012291	51008	ASCC1	Activating Signal Cointegrator 1 Complex Subunit 1
1555272_at	BC044242	728194	RSPH10B2	Radial Spoke Head 10 Homolog B
1555882_at	AJ271379	169981	SPIN3	Spindlin Family Member 3
200064_at	AF275719	3326	HSP90AB1	heat shock protein 90kDa alpha (cytosolic), class B member 1
200066_at	AF182645	3550	TMCO6	Transmembrane And Coiled-Coil Domains 6
200622_x_at	AV685208	808	CALM3	calmodulin 3 (phosphorylase kinase, delta)
200628_s_at	M61715	7453	WARS	Tryptophanyl-TRNA Synthetase
200638_s_at	BC003623	7534	YWHAZ	Tyrosine 3-Monooxygenase/Tryptophan 5-Monooxygenase Activation Protein Zeta
200640_at	NM_003406	7534	YWHAZ	Tyrosine 3-Monooxygenase/Tryptophan 5-Monooxygenase Activation Protein Zeta
200642_at	NM_000454	6647	SOD1	superoxide dismutase 1, soluble
200647_x_at	NM_003752	8663	EIF3C	Eukaryotic translation initiation factor 3 subunit C
200658_s_at	AL560017	5245	PHB	Prohibitin
200681_at	NM_006708	2739	GLO1	Glyoxalase I
200735_x_at	NM_005594	4666	NACA	Nascent Polypeptide Associated Complex Subunit Alpha
200737_at	NM_000291	5230	PGK1	Phosphoglycerate Kinase 1
200750_s_at	AF054183	5901	RAN	RAN, Member RAS Oncogene Family
200786_at	NM_002799	5695	PSMB7	Proteasome Subunit Beta 7
200801_x_at	NM_001101	60	ACTB	Actin Beta
200811_at	NM_001280	1153	CIRBP	Cold Inducible RNA Binding Protein
200812_at	NM_006429	10574	CCT7	Chaperonin Containing TCP1 Subunit 7
200813_s_at	BE256969	5048	PAFAH1B1	Platelet Activating Factor Acetylhydrolase 1b Regulatory Subunit 1
200818_at	NM_001697	539	ATP5O	ATP Synthase Peripheral Stalk Subunit OSCP
200846_s_at	NM_002708	5499	PPP1CA	Protein Phosphatase 1 Catalytic Subunit Alpha
200862_at	NM_014762	1718	DHCR24	24-Dehydrocholesterol Reductase
200866_s_at	M32221	5660	PSAP	Prosaposin
200876_s_at	NM_002793	5689	PSMB1	Proteasome Subunit Beta 1
200883_at	NM_003366	7385	UQCRC2	Ubiquinol-Cytochrome C Reductase Core Protein 2
200947_s_at	NM_005271	2746	GLUD1	Glutamate Dehydrogenase 1
200950_at	NM_006409	10552	ARPC1A	Actin Related Protein 2/3 Complex Subunit 1A
200953_s_at	NM_001759	894	CCND2	Cyclin D2
200955_at	NM_006839	10989	IMMT	Inner Membrane Mitochondrial Protein
200968_s_at	NM_000942	5479	PPIB	Peptidylprolyl Isomerase B
200973_s_at	NM_005724	10099	TSPAN3	Tetraspanin 3
201005_at	NM_001769	928	CD9	CD9 Molecule
201020_at	NM_003405	7533	YWHAH	Tyrosine 3-Monooxygenase/Tryptophan 5-Monooxygenase Activation Protein Eta
201030_x_at	NM_002300	3945	LDHB	lactate dehydrogenase B
201076_at	NM_005008	4809	SNU13	Small Nuclear Ribonucleoprotein 13
201089_at	NM_001693	526	ATP6V1B2	ATPase H+ Transporting V1 Subunit B2
201090_x_at	NM_006082	10376	TUBA1B	tubulin, alpha 1b
201112_s_at	NM_001316	1434	CSE1L	Chromosome Segregation 1 Like
201167_x_at	D13989	396	ARHGDIA	Rho GDP Dissociation Inhibitor Alpha
201197_at	NM_001634	262	AMD1	Adenosylmethionine Decarboxylase 1
201217_x_at	NM_000967	6122	RPL3	Ribosomal Protein L3
201226_at	NM_005004	4714	NDUFB8	NADH:Ubiquinone Oxidoreductase Subunit B8
201233_at	NM_002817	5719	PSMD13	Proteasome 26S Subunit, Non-ATPase 13
201267_s_at	AL545523	5702	PSMC3	Proteasome 26S Subunit, ATPase 3
201293_x_at	NM_021130	5478	PPIA	peptidylprolyl isomerase A (cyclophilin A)
201322_at	NM_001686	506	ATP5B	ATP synthase, H+ transporting, mitochondrial F1 complex, beta polypeptide
201341_at	NM_003633	8507	ENC1	Ectodermal-Neural Cortex 1
201387_s_at	NM_004181	7345	UCHL1	Ubiquitin C-Terminal Hydrolase L1
201400_at	NM_002795	5691	PSMB3	Proteasome Subunit Beta 3
201455_s_at	AJ132583	9520	NPEPPS	Aminopeptidase Puromycin Sensitive
201481_s_at	NM_002862	5834	PYGB	Glycogen Phosphorylase B
201504_s_at	AI435302	7247	TSN	Translin
201520_s_at	BF034561	2926	GRSF1	G-Rich RNA Sequence Binding Factor 1
201523_x_at	BE262760	7334	UBE2N	Ubiquitin Conjugating Enzyme E2 N
201526_at	NM_001662	381	ARF5	ADP Ribosylation Factor 5
201532_at	NM_002788	5684	PSMA3	proteasome (prosome, macropain) subunit, alpha type, 3
201552_at	NM_005561	3916	LAMP1	Lysosomal Associated Membrane Protein 1
201554_x_at	NM_004130	2992	GYG1	Glycogenin 1
201577_at	NM_000269	4830	NME1	non-metastatic cells 1, protein (NM23A) expressed in
201614_s_at	NM_003707	8607	RUVBL1	RuvB Like AAA ATPase 1
201648_at	AL039831	3716	JAK1	Janus Kinase 1
201652_at	NM_006837	10987	COPS5	COP9 constitutive photomorphogenic homolog subunit 5 (Arabidopsis)
201676_x_at	NM_002786	5682	PSMA1	Proteasome Subunit Alpha 1
201698_s_at	NM_003769	283459	SRSF9	Serine And Arginine Rich Splicing Factor 9
201703_s_at	NM_002714	5514	PPP1R10	Protein Phosphatase 1 Regulatory Subunit 10
201805_at	NM_002733	5571	PRKAG1	Protein Kinase AMP-Activated Non-Catalytic Subunit Gamma 1
201821_s_at	BC004439	10440	TIMM17A	Translocase Of Inner Mitochondrial Membrane 17A
201825_s_at	AL572542	51097	SCCPDH	Saccharopine Dehydrogenase (Putative)
201892_s_at	NM_000884	3615	IMPDH2	Inosine Monophosphate Dehydrogenase 2
201903_at	NM_003365	7384	UQCRC1	ubiquinol-cytochrome c reductase core protein I
201929_s_at	NM_003628	8502	PKP4	Plakophilin 4
201939_at	NM_006622	10769	PLK2	Polo Like Kinase 2
201957_at	AF324888	4660	PPP1R12B	Protein Phosphatase 1 Regulatory Subunit 12B
201970_s_at	NM_002482	4678	NASP	Nuclear Autoantigenic Sperm Protein
201971_s_at	NM_001690	523	ATP6V1A	ATPase H+ Transporting V1 Subunit A
202021_x_at	AF083441	10209	EIF1	Eukaryotic Translation Initiation Factor 1
202070_s_at	NM_005530	3419	IDH3A	Isocitrate Dehydrogenase 3 (NAD(+)) Alpha
202072_at	NM_001533	3191	HNRNPL	Heterogeneous Nuclear Ribonucleoprotein L
202078_at	NM_003653	8533	COPS3	COP9 Signalosome Subunit 3
202121_s_at	NM_014453	27243	CHMP2A	Charged Multivesicular Body Protein 2A
202143_s_at	NM_006710	10920	COPS8	COP9 Signalosome Subunit 8
202190_at	NM_001324	1477	CSTF1	Cleavage Stimulation Factor Subunit 1
202201_at	NM_000713	645	BLVRB	Cleavage Stimulation Factor Subunit 1
202203_s_at	NM_001144	267	AMFR	Autocrine Motility Factor Receptor
202209_at	NM_014463	27258	LSM3	LSM3 Homolog, U6 Small Nuclear RNA And MRNA Degradation Associated
202243_s_at	NM_002796	5692	PSMB4	proteasome (prosome, macropain) subunit, beta type, 4
202257_s_at	NM_006110	10421	CD2BP2	CD2 Cytoplasmic Tail Binding Protein 2
202298_at	NM_004541	4694	NDUFA1	NADH dehydrogenase (ubiquinone) 1 alpha subcomplex, 1, 7.5kDa
202320_at	NM_001520	2975	GTF3C1	General Transcription Factor IIIC Subunit 1
202363_at	AF231124	6695	SPOCK1	SPARC (Osteonectin), Cwcv And Kazal Like Domains Proteoglycan 1
202395_at	NM_006178	4905	NSF	N-Ethylmaleimide Sensitive Factor, Vesicle Fusing ATPase
202507_s_at	L19760	6616	SNAP25	synaptosome associated protein 25
202583_s_at	NM_005493	10048	RANBP9	RAN Binding Protein 9
202593_s_at	NM_016641	51573	GDE1	Glycerophosphodiester Phosphodiesterase 1
202623_at	NM_018453	55837	EAPP	E2F Associated Phosphoprotein
202675_at	NM_003000	6390	SDHB	Succinate Dehydrogenase Complex Iron Sulfur Subunit B
202858_at	NM_006758	7307	U2AF1	U2 Small Nuclear RNA Auxiliary Factor 1
202868_s_at	NM_006627	10775	POP4	POP4 Homolog, Ribonuclease P/MRP Subunit
202920_at	BF726212	287	ANK2	Ankyrin 2
203033_x_at	NM_000143	2271	FH	Fumarate Hydratase
203109_at	NM_003969	9040	UBE2M	Ubiquitin Conjugating Enzyme E2 M
203157_s_at	AB020645	2744	GLS	Glutaminase
203333_at	NM_014970	22920	KIFAP3	kinesin-associated protein 3
203724_s_at	NM_014961	22902	RUFY3	RUN And FYVE Domain Containing 3
203790_s_at	N54448	10247	HRSP12	heat-responsive protein 12
203861_s_at	AU146889	88	ACTN2	Actinin Alpha 2
203865_s_at	NM_015833	104	ADARB1	Adenosine Deaminase, RNA Specific B1
203988_s_at	NM_004480	2530	FUT8	Fucosyltransferase 8
204100_at	NM_003250	7067	THRA	Thyroid Hormone Receptor Alpha
204156_at	AA044154	23387	SIK3	SIK Family Kinase 3
204238_s_at	NM_006443	10591	DNPH1	2'-Deoxynucleoside 5'-Phosphate N-Hydrolase 1
204260_at	NM_001819	1114	CHGB	Chromogranin B
204331_s_at	NM_021107	6183	MRPS12	Mitochondrial Ribosomal Protein S12
204355_at	NM_014966	22907	DHX30	DExH-Box Helicase 30
204415_at	NM_022873	2537	IFI6	Interferon Alpha Inducible Protein 6
204513_s_at	NM_014800	9844	ELMO1	Engulfment And Cell Motility 1
204565_at	NM_018473	55856	ACOT13	Acyl-CoA Thioesterase 13
204690_at	NM_004853	9482	STX8	Syntaxin 8
204795_at	NM_025263	80742	PRR3	Proline Rich 3
204892_x_at	NM_001402	1915	EEF1A1	Eukaryotic Translation Elongation Factor 1 Alpha 1
205012_s_at	NM_005326	3029	HAGH	hydroxyacylglutathione hydrolase
205257_s_at	NM_001635	273	AMPH	Amphiphysin
205463_s_at	NM_002607	5154	PDGFA	Platelet Derived Growth Factor Subunit A
205711_x_at	NM_005174	509	ATP5C1	ATP synthase, H+ transporting, mitochondrial F1 complex, gamma polypeptide 1
205738_s_at	NM_004102	2170	FABP3	Fatty Acid Binding Protein 3
205794_s_at	NM_002515	4857	NOVA1	NOVA Alternative Splicing Regulator 1
206066_s_at	NM_002876	5889	RAD51C	RAD51 Paralog C
206559_x_at	NM_001403	1915	EEF1A1	Eukaryotic translation elongation factor 1 alpha 1
206662_at	NM_002064	2745	GLRX	Glutaredoxin
206690_at	NM_001094	40	ASIC2	Acid Sensing Ion Channel Subunit 2
207132_x_at	NM_002624	5204	PFDN5	Prefoldin Subunit 5
207232_s_at	NM_014648	9666	DZIP3	DAZ Interacting Zinc Finger Protein 3
207507_s_at	NM_001689	518	ATP5G3	ATP synthase, H+ transporting, mitochondrial Fo complex, subunit C3 (subunit 9)
207707_s_at	NM_030673	6396	SEC13	SEC13 Homolog, Nuclear Pore And COPII Coat Complex Component
207791_s_at	NM_004161	5861	RAB1A	RAB1A, member RAS oncogene family
207877_s_at	NM_002533	4931	NVL	Nuclear VCP-Like
207949_s_at	NM_004968	3382	ICA1	Islet Cell Autoantigen 1
208248_x_at	NM_001642	334	APLP2	Amyloid Beta Precursor Like Protein 2
208290_s_at	NM_001969	1983	EIF5	Eukaryotic Translation Initiation Factor 5
208635_x_at	BF976260	4666	NACA	nascent polypeptide-associated complex alpha subunit
208680_at	L19184	5052	PRDX1	Peroxiredoxin 1
208682_s_at	AF126181	10916	MAGED2	MAGE Family Member D2
208687_x_at	AF352832	3312	HSPA8	Heat shock 70kDa protein 8
208703_s_at	BG427393	334	APLP2	Amyloid Beta Precursor Like Protein 2
208704_x_at	BC000373	334	APLP2	Amyloid Beta Precursor Like Protein 2
208716_s_at	AB020980	54499	TMCO1	transmembrane and coiled-coil domains 1
208722_s_at	BC001081	51433	ANAPC5	Anaphase Promoting Complex Subunit 5
208742_s_at	U78303	10284	SAP18	Sin3A-associated protein, 18kDa
208777_s_at	AF001212	5717	PSMD11	Proteasome 26S Subunit, Non-ATPase 11
208811_s_at	AF080569	10049	DNAJB6	DnaJ Heat Shock Protein Family (Hsp40) Member B6
208813_at	BC000498	2805	GOT1	glutamic-oxaloacetic transaminase 1, soluble (aspartate aminotransferase 1)
208846_s_at	U90943	7419	VDAC3	voltage-dependent anion channel 3
208863_s_at	M72709	6426	SRSF1	Serine And Arginine Rich Splicing Factor 1
208870_x_at	BC000931	509	ATP5C1	ATP synthase, H+ transporting, mitochondrial F1 complex, gamma polypeptide 1
208887_at	BC000733	8666	EIF3G	Eukaryotic Translation Initiation Factor 3 Subunit G
208977_x_at	BC004188	10383	TUBB2C	tubulin, beta 2C
209026_x_at	AF141349	203068	TUBB	Tubulin Beta Class I
209163_at	AL514271	1534	CYB561	Cytochrome B561
209180_at	U49245	5876	RABGGTB	Rab geranylgeranyltransferase, beta subunit
209196_at	BC000388	9277	WDR46	WD Repeat Domain 46
209251_x_at	BC004949	84790	TUBA1C	Tubulin Alpha 1c
209279_s_at	BC000245	50814	NSDHL	NAD(P) Dependent Steroid Dehydrogenase-Like
209372_x_at	BF971587	7280	TUBB2A	Tubulin Beta 2A Class IIa
209445_x_at	AI765280	55744	COA1	Cytochrome C Oxidase Assembly Factor 1 Homolog
209450_at	AB050442	55644	OSGEP	O-Sialoglycoprotein Endopeptidase
209503_s_at	AF035309	5705	PSMC5	Proteasome 26S Subunit, ATPase 5
209567_at	BC001811	23212	RRS1	Ribosome Biogenesis Regulator Homolog
209581_at	BC001387	11145	PLA2G16	Phospholipase A2 Group XVI
209683_at	AA243659	81553	FAM49A	Family With Sequence Similarity 49 Member A
209755_at	AF288395	23057	NMNAT2	Nicotinamide Nucleotide Adenylyltransferase 2
209860_s_at	J04543	310	ANXA7	Annexin A7
209953_s_at	U63131	11140	CDC37	Cell Division Cycle 37
210153_s_at	M55905	4200	ME2	Malic Enzyme 2
210252_s_at	AB002356	8567	MADD	MAP Kinase Activating Death Domain
210337_s_at	U18197	47	ACLY	ATP Citrate Lyase
210338_s_at	AB034951	3312	HSPA8	Heat Shock Protein Family A (Hsp70) Member 8
210371_s_at	BC003092	5928	RBBP4	RB Binding Protein 4, Chromatin Remodeling Factor
210425_x_at	AF164622	440270	GOLGA8B	Golgin A8 family, member B
210460_s_at	AB033605	5710	PSMD4	proteasome (prosome, macropain) 26S subunit, non-ATPase, 4
210474_s_at	U04819	728642	CDK11A	Cyclin dependent kinase 11A
210759_s_at	M64992	5682	PSMA1	Proteasome Subunit Alpha 1
210908_s_at	AB055804	5204	PFDN5	Prefoldin Subunit 5
210949_s_at	BC000533	8663	EIF3C	eukaryotic translation initiation factor 3, subunit C
210950_s_at	BC003573	2222	FDFT1	Farnesyl-Diphosphate Farnesyltransferase 1
211073_x_at	BC006483	6122	RPL3	ribosomal protein L3
211296_x_at	AB009010	7316	UBC	Ubiquitin C
211297_s_at	L20320	1022	CDK7	Cyclin Dependent Kinase 7
211383_s_at	AL136827	22884	WDR37	WD Repeat Domain 37
211501_s_at	BC001173	8662	EIF3B	Eukaryotic Translation Initiation Factor 3 Subunit B
211563_s_at	AB006572	8725	URI1	URI1, Prefoldin Like Chaperone
211609_x_at	U51007	5710	PSMD4	proteasome (prosome, macropain) 26S subunit, non-ATPase, 4
211666_x_at	L22453	6122	RPL3	Ribosomal Protein L3
211714_x_at	BC005838	203068	TUBB	Tubulin Beta Class I
211750_x_at	BC005946	84790	TUBA1C	Tubulin Alpha 1c
211765_x_at	BC005982	5478	PPIA	Peptidylprolyl Isomerase A
211858_x_at	AF088184	2778	GNAS	GNAS complex locus
211928_at	AB002323	1778	DYNC1H1	Dynein Cytoplasmic 1 Heavy Chain 1
211972_x_at	AI953822	6175	RPLP0	ACIDIC RIBOSOMAL PROTEIN P0
211985_s_at	AI653730	801	CALM1	Calmodulin 1
211995_x_at	AL567820	71	ACTG1	actin, gamma 1
212033_at	BF055107	58517	RBM25	RNA Binding Motif Protein 25
212038_s_at	AL515918	7416	VDAC1	Voltage Dependent Anion Channel 1
212130_x_at	AL537707	10209	EIF1	Eukaryotic Translation Initiation Factor 1
212227_x_at	W67644	10209	EIF1	Eukaryotic Translation Initiation Factor 1
212253_x_at	BG253119	667	DST	Dystonin
212348_s_at	AB011173	23028	KDM1A	Lysine Demethylase 1A
212363_x_at	AU145192	71	ACTG1	actin, gamma 1
212515_s_at	BG492602	1654	DDX3X	DEAD (Asp-Glu-Ala-Asp) box polypeptide 3, X-linked
212564_at	AA523921	23510	KCTD2	Potassium Channel Tetramerization Domain Containing 2
212639_x_at	AL581768	10376	TUBA1B	tubulin, alpha 1b
212641_at	AL023584	3097	HIVEP2	uman immunodeficiency virus type I enhancer binding protein 2
212661_x_at	BE731738	5478	PPIA	Peptidylprolyl Isomerase A
212695_at	AB014558	1408	CRY2	Cryptochrome Circadian Regulator 2
212819_at	AF055024	51665	ASB1	ankyrin repeat and SOCS box-containing 1
212877_at	AA284075	3831	KLC1	Kinesin Light Chain 1
212878_s_at	AA284075	3831	KLC1	Kinesin Light Chain 1
213476_x_at	AL565749	10381	TUBB3	Tubulin Beta 3 Class III
213486_at	BF435376	53844	COPG2IT1	COPG2 Imprinted Transcript 1
213606_s_at	AI571798	396	ARHGDIA	Rho GDP dissociation inhibitor alpha
213614_x_at	BE786672	1915	EEF1A1	eukaryotic translation elongation factor 1 alpha 1
213646_x_at	BE300252	10376	TUBA1B	tubulin, alpha 1b
213696_s_at	AA421957	112950	MED8	mediator complex subunit 8
213710_s_at	AL523275	801	CALM1	calmodulin 1 (phosphorylase kinase, delta)
213726_x_at	AA515698	10383	TUBB2C	tubulin, beta 2C
213787_s_at	AV702405	10682	EBP	EBP, Cholestenol Delta-Isomerase
213808_at	BE674466	8745	ADAM23	ADAM Metallopeptidase Domain 23
213867_x_at	AA809056	60	ACTB	actin, beta
213872_at	BE465032	81688	C6orf62	Chromosome 6 Open Reading Frame 62
214359_s_at	AI218219	3326	HSP90AB1	heat shock protein 90kDa alpha (cytosolic), class B member 1
214437_s_at	NM_005412	6472	SHMT2	Serine Hydroxymethyltransferase 2
215020_at	AF123462	9369	NRXN3	neurexin III
215021_s_at	AF123462	9369	NRXN3	neurexin III
215416_s_at	AC004472	30968	STOML2	stomatin (EPB72)-like 2
215714_s_at	AF254822	6597	SMARCA4	SWI/SNF related, matrix associated, actin dependent regulator of chromatin, subfamily a, member 4
215728_s_at	AL031848	11332	ACOT7	Acyl-CoA Thioesterase 7
215952_s_at	AF090094	4946	OAZ1	Ornithine Decarboxylase Antizyme 1
215963_x_at	Z98200	6122	RPL3	ribosomal protein L3
216080_s_at	AC004770	3995	FADS3	fatty acid desaturase 3
216602_s_at	AD000092	2193	FARSA	phenylalanyl-tRNA synthetase, alpha subunit
216640_s_at	AK026926	10130	PDIA6	Protein Disulfide Isomerase Family A Member 6
216782_at	AK026679
217221_x_at	AL137421	8241	RBM10	RNA Binding Motif Protein 10
217294_s_at	U88968	2023	ENO1	Enolase 1
217398_x_at	AK026525	2597	GAPDH	glyceraldehyde-3-phosphate dehydrogenase
217457_s_at	X63465	5910	RAP1GDS1	RAP1, GTP-GDP dissociation stimulator 1
217749_at	NM_016128	22820	COPG1	Coatomer Protein Complex Subunit Gamma 1
217818_s_at	NM_005718	10093	ARPC4	Actin Related Protein 2/3 Complex Subunit 4
217829_s_at	NM_006590	10713	USP39	Ubiquitin Specific Peptidase 39
217831_s_at	NM_016143	55968	NSFL1C	NSFL1 Cofactor
217860_at	NM_004544	4705	NDUFA10	NADH:Ubiquinone Oxidoreductase Subunit A10
217883_at	NM_015702	27249	MMADHC	methylmalonic aciduria (cobalamin deficiency) cblD type, with homocystinuria
217933_s_at	NM_015907	51056	LAP3	Leucine Aminopeptidase 3
217936_at	AW044631	394	ARHGAP5	Rho GTPase Activating Protein 5
217959_s_at	NM_016146	51399	TRAPPC4	Trafficking Protein Particle Complex 4
217964_at	NM_017775	54902	TTC19	Tetratricopeptide Repeat Domain 19
218119_at	NM_006327	100287932	TIMM23	translocase of inner mitochondrial membrane 23 homolog (yeast)
218163_at	NM_014060	28985	MCTS1	malignant T cell amplified sequence 1
218167_at	NM_016627	51321	AMZ2	Archaelysin Family Metallopeptidase 2
218405_at	NM_013375	29777	ABT1	Activator Of Basal Transcription 1
218491_s_at	NM_014174	29087	THYN1	thymocyte nuclear protein 1
218504_at	NM_016044	51011	FAHD2A	Fumarylacetoacetate Hydrolase Domain Containing 2A
218535_s_at	NM_018343	55781	RIOK2	RIO Kinase 2
218546_at	NM_024709	79762	C1orf115	Chromosome 1 Open Reading Frame 115
218557_at	NM_020202	56954	NIT2	Nitrilase Family Member 2
218576_s_at	NM_007240	11266	DUSP12	Dual Specificity Phosphatase 12
218609_s_at	NM_001161	318	NUDT2	Nudix Hydrolase 2
218681_s_at	NM_022044	23753	SDF2L1	Stromal Cell Derived Factor 2 Like 1
218695_at	NM_019037	54512	EXOSC4	exosome component 4
218733_at	NM_018133	55167	MSL2	MSL Complex Subunit 2
218861_at	NM_022453	64320	RNF25	Ring Finger Protein 25
218865_at	NM_022746	64757	MARC1	Mitochondrial Amidoxime Reducing Component 1
219193_at	NM_018034	55100	WDR70	WD Repeat Domain 70
219204_s_at	NM_021947	63826	SRR	Serine Racemase
219342_at	NM_022900	64921	CASD1	CAS1 Domain Containing 1
219425_at	NM_014351	25830	SULT4A1	sulfotransferase family 4A member 1
219549_s_at	NM_006054	10313	RTN3	Reticulon 3
219961_s_at	NM_018474	55857	KIZ	Kizuna Centrosomal Protein
220155_s_at	NM_023924	65980	BRD9	Bromodomain Containing 9
220617_s_at	NM_018181	55205	ZNF532	Zinc Finger Protein 53
220642_x_at	NM_016334	51463	GPR89B	G Protein-Coupled Receptor 89B
220690_s_at	NM_015510	25979	DHRS7B	Dehydrogenase/Reductase 7B
220751_s_at	NM_016348	10826	FAXDC2	Fatty Acid Hydroxylase Domain Containing 2
220864_s_at	NM_015965	51079	NDUFA13	NADH:Ubiquinone Oxidoreductase Subunit A13
220942_x_at	NM_014367	26355	FAM162A	Family With Sequence Similarity 162 Member A
220948_s_at	NM_000701	476	ATP1A1	ATPase Na+/K+ Transporting Subunit Alpha 1
221268_s_at	NM_030791	81537	SGPP1	Sphingosine-1-Phosphate Phosphatase 1
221428_s_at	NM_030921	79718	TBL1XR1	transducin (beta)-like 1 X-linked receptor 1
221449_s_at	NM_030790	81533	ITFG1	Integrin Alpha FG-GAP Repeat Containing 1
221504_s_at	AF112204	51606	ATP6V1H	ATPase, H+ transporting, lysosomal 50/57kDa, V1 subunit H
221531_at	AF309553	80349	WDR61	WD Repeat Domain 61
221727_at	AA456973	10923	SUB1	SUB1 Homolog, Transcriptional Regulator
221768_at	AV705803	6421	SFPQ	Splicing Factor Proline And Glutamine Rich
221903_s_at	BE046443	1540	CYLD	CYLD Lysine 63 Deubiquitinase
222192_s_at	AK021672	60526	LDAH	Lipid Droplet Associated Hydrolase
222474_s_at	AB041906	56993	TOMM22	translocase of outer mitochondrial membrane 22 homolog (yeast)
222507_s_at	AI188389	56674	TMEM9B	TMEM9 Domain Family Member B
222559_s_at	T79568	55197	RPRD1A	regulation of nuclear pre-mRNA domain containing 1A
222582_at	AF087875	51422	PRKAG2	Protein Kinase AMP-Activated Non-Catalytic Subunit Gamma 2
222820_at	AW005818	57690	TNRC6C	Trinucleotide Repeat Containing 6C
223011_s_at	AF323665	54940	OCIAD1	OCIA domain containing 1
223026_s_at	AF201946	51699	VPS29	VPS29, Retromer Complex Component
223043_at	AF151018	51234	ECM4	ER Membrane Protein Complex Subunit 4
223060_at	AF061731	55017	C14orf119	Chromosome 14 Open Reading Frame 119
223144_s_at	BC000764	55122	AKIRIN2	Akirin 2
223156_at	BC000242	51649	MRPS23	mitochondrial ribosomal protein S23
223193_x_at	AF201944	26355	FAM162A	family with sequence similarity 162, member A
223219_s_at	BC002931	25904	CNOT10	CCR4-NOT Transcription Complex Subunit 10
223221_at	AF183424	6341	SCO1	SCO1, Cytochrome C Oxidase Assembly Protein
223446_s_at	AF061734	84062	DTNBP1	Dystrobrevin Binding Protein 1
223450_s_at	AF332595	83548	COG3	Component Of Oligomeric Golgi Complex 3
223650_s_at	AF267866	29982	NRBF2	Nuclear Receptor Binding Factor 2
224025_s_at	BC000091	10533	ATG7	ATG7 autophagy related 7 homolog (S. cerevisiae)
224163_s_at	AL136657	55929	DMAP1	DNA Methyltransferase 1 Associated Protein 1
224187_x_at	AF217511	3312	HSPA8	heat shock 70kDa protein 8
224345_x_at	AF107495	26355	FAM162A	Family With Sequence Similarity 162 Member A
224360_s_at	AF242529	29993	PACSIN1	Protein Kinase C And Casein Kinase Substrate In Neurons 1
224365_s_at	AF251050	91151	TIGD7	Tigger Transposable Element Derived 7
224368_s_at	AF251054	57446	NDRG3	NDRG Family Member 3
224594_x_at	AK025873
224724_at	AL133001	55959	SULF2	Sulfatase 2
224800_at	AK022888	57590	WDFY1	WD Repeat And FYVE Domain Containing 1
224855_at	AL561868	29920	PYCR2	Pyrroline-5-Carboxylate Reductase 2
224896_s_at	BE964048	150465	TTL	Tubulin Tyrosine Ligase
224913_s_at	AA877820	92609	TIMM50	Translocase Of Inner Mitochondrial Membrane 50
225061_at	N45231	55466	DNAJA4	DnaJ Heat Shock Protein Family (Hsp40) Member A4
225065_x_at	AI826279	125144	NCRNA00188	non-protein coding RNA 188
225101_s_at	AL578668	57231	SNX14	sorting nexin 14
225154_at	BG029566	94056	SYAP1	Synapse Associated Protein 1
225197_at	W58461	29035	C16orf72	Chromosome 16 Open Reading Frame 72
225214_at	AI762915	100129034	LOC100129034	ncRNA
225295_at	AB033091	57181	SLC39A10	solute carrier family 39 (zinc transporter), member 10
225566_at	AI819729	8828	NRP2	Neuropilin 2
226018_at	W73230	222166	MTURN	Maturin, Neural Progenitor Differentiation Regulator Homolog
226319_s_at	AF047002	10189	ALYREF	Aly/REF Export Factor
226492_at	AL036088	80031	SEMA6D	Semaphorin 6D
226781_at	BF540829	154791	C7Orf55	chromosome 7 open reading frame 55
227318_at	AL359605	100507421	TMEM178B	Transmembrane Protein 178B
227322_s_at	BE464077	56647	BCCIP	BRCA2 And CDKN1A Interacting Protein
227414_at	AI889373	84236	RHBDD1	rhomboid domain containing 1
227639_at	AI275605	10026	PIGK	Phosphatidylinositol Glycan Anchor Biosynthesis Class K
227674_at	AA910852	199704	ZNF585A	Zinc Finger Protein 585A
228725_x_at	BF003112	3275	PRMT2	Protein Arginine Methyltransferase 2
228763_at	AI813313	145553	MDP1	Magnesium Dependent Phosphatase 1
229039_at	BE220333	6854	SYN2	Synapsin II
229290_at	AI692575	92196	DAPL1	Death Associated Protein Like 1
229905_at	N92500	5910	RAP1GDS1	RAP1, GTP-GDP dissociation stimulator 1
230027_s_at	N74662	84545	MRPL43	Mitochondrial Ribosomal Protein L43
230272_at	AA464844
231034_s_at	AI871589	57224	NHSL1	NHS-like 1
232612_s_at	AK001690	55054	ATG16L1	Autophagy Related 16 Like 1
233555_s_at	AL034418	55959	SULF2	sulfatase 2
235066_at	AI078534	4134	MAP4	Microtubule Associated Protein 4
235225_at	AA447729	6327	SCN2B	Sodium Voltage-Gated Channel Beta Subunit 2
236142_at	BF111618	10465	PPIH	Peptidylprolyl Isomerase H
238017_at	AI440266	195814	SDR16C5	Short Chain Dehydrogenase/Reductase Family 16C Member 5
AFFX-HSAC07/X00351_3_at	AFFX-HSAC07/X00351_3	60	ACTB	Actin Beta
AFFX-HSAC07/X00351_M_at	AFFX-HSAC07/X00351_M	60	ACTB	Actin Beta
AFFX-HUMGAPDH/M33197_5_at	AFFX-HUMGAPDH/M33197_5	2597	GAPDH	Glyceraldehyde-3-Phosphate Dehydrogenase
AFFX-HUMGAPDH/M33197_M_at	AFFX-HUMGAPDH/M33197_M	2597	GAPDH	Glyceraldehyde-3-Phosphate Dehydrogenase
