# Supplementary material for: Computational identification of key genes that may regulate gene expression reprogramming in Alzheimer’s patients
Source: PLoS One. 2019 Sep 23;14(9):e0222921. doi: 10.1371/journal.pone.0222921 (PMC6756555; doi:10.1371/journal.pone.0222921)
Supplement: S3 Table — (XLSX) [file pone.0222921.s007.xlsx]

## Sheet: Sheet1
Mid Temporal Gyrus supplementary table
Probe set	Accession number	Entrez ID	Gene symbol	Gene name
1554875_at	BC029359	79823	CAMKMT	Calmodulin-Lysine N-Methyltransferase
1555412_at	BC044938	26223	FBXL21P	F-Box And Leucine Rich Repeat Protein 21, Pseudogene
1556395_at	AF147356
1556590_s_at	T83966
1557601_s_at	AI961822	57501	KIAA1257	KIAA1257
1557780_at	AL037473
1559884_at	BC038540	100048912	CDKN2B-AS1	CDKN2B antisense RNA 1
1560763_at	BC033548
1562017_at	AK095243
1562320_at	BC040220	100874012	NAV2-AS5	NAV2 Antisense RNA 5
1566726_at	BC041948
1569578_at	BC028913
200801_x_at	NM_001101	60	ACTB	Actin Beta
201249_at	AI091047	6513	SLC2A1	Solute Carrier Family 2 Member 1
201490_s_at	NM_005729	10105	PPIF	Peptidylprolyl Isomerase F
201523_x_at	BE262760	7334	UBE2N	ubiquitin-conjugating enzyme E2N (UBC13 homolog, yeast)
203099_s_at	AF081258	9425	CDYL	chromodomain protein, Y-like
203210_s_at	NM_007370	5985	RFC5	replication factor C (activator 1) 5, 36.5kDa
203813_s_at	NM_003062	6586	SLIT3	slit homolog 3 (Drosophila)
204555_s_at	NM_006242	5509	PPP1R3D	protein phosphatase 1, regulatory (inhibitor) subunit 3D
204904_at	NM_002060	2701	GJA4	gap junction protein, alpha 4, 37kDa
207672_at	NM_002920	5992	RFX4	Regulatory Factor X4
208282_x_at	NM_020363	57055	DAZ2	Deleted In Azoospermia 2
209812_x_at	U13021	835	CASP2	caspase 2, apoptosis-related cysteine peptidase
210384_at	U79286	3275	PRMT2	protein arginine methyltransferase 2
211201_at	M95489	2492	FSHR	Follicle Stimulating Hormone Receptor
211712_s_at	BC005830	8416	ANXA9	Annexin A9
211750_x_at	BC005946	84790	TUBA1C	tubulin, alpha 1c
211903_s_at	M90103	4352	MPL	MPL Proto-Oncogene, Thrombopoietin Receptor
212089_at	M13452	4000	LMNA	lamin A/C
213033_s_at	AI186739	4781	NFIB	nuclear factor I/B
213550_s_at	AA993683	4695	NDUFA2	NADH:Ubiquinone Oxidoreductase Subunit A2
213646_x_at	BE300252	10376	TUBA1B	tubulin, alpha 1b
213710_s_at	AL523275	801	CALM1	calmodulin 1 (phosphorylase kinase, delta)
213789_at	N58493	10682	EBP	EBP, Cholestenol Delta-Isomerase
215872_at	AK024445		lnc-PCNX1-3:1	lincRNA
216831_s_at	AF018283	862	RUNX1T1	runt-related transcription factor 1; translocated to, 1 (cyclin D-related)
216943_at	AF095723
219719_at	NM_016438	51751	HIGD1B	HIG1 Hypoxia Inducible Domain Family Member 1B
220655_at	NM_024873	79931	TNIP3	TNFAIP3 Interacting Protein 3
222086_s_at	AI191771	7475	WNT6	Wnt Family Member 6
222226_at	X13895	6290	SAA3P	Serum Amyloid A3, Pseudogene
222721_at	AK024569	29097	CNIH4	Cornichon Family AMPA Receptor Auxiliary Protein 4
223665_at	AB049117	84517	ACTRT3	Actin Related Protein T3
226539_s_at	BF436337	387885	CCDC42B	Cilia And Flagella Associated Protein 73
227556_at	AI094580	29922	NME7	NME/NM23 Family Member 7
228204_at	AA630330	5692	PSMB4	Proteasome Subunit Beta 4
229387_at	BF514834	84859	LRCH3	Leucine Rich Repeats And Calponin Homology Domain Containing 3
229606_at	AI827550
229733_s_at	N54506
230633_at	AI285730	284114	TMEM102	Transmembrane Protein 102
231324_at	AW452134
231644_at	AW016812
231915_at	AK024452	65249	ZSWIM4	Zinc Finger SWIM-Type Containing 4
232311_at	AU147899	567	B2M	beta-2-microglobulin
232361_s_at	AA565141	26298	EHF	ETS Homologous Factor
233543_s_at	AK021582	84142	ABRAXAS1	Abraxas 1, BRCA1 A Complex Subunit
233829_at	AL079335	140711	TLDC2	TBC/LysM-Associated Domain Containing 2
234495_at	X75363	55554	KLK15	Kallikrein Related Peptidase 15
234504_at	AL121756	140732	SUN5	Sad1 And UNC84 Domain Containing
236216_at	AA598661
236940_at	W60647
237011_at	AA701668	643837	LINC01128	Long Intergenic Non-Protein Coding RNA 1128
237326_at	AI423249	114036	LINC00310	Long Intergenic Non-Protein Coding RNA 310
238368_at	AW271932
238408_at	AW086258
241897_at	AA491949
242868_at	T70087
243731_at	AL042852
244473_at	R37637
