# Supplementary material for: Computational identification of key genes that may regulate gene expression reprogramming in Alzheimer’s patients
Source: PLoS One. 2019 Sep 23;14(9):e0222921. doi: 10.1371/journal.pone.0222921 (PMC6756555; doi:10.1371/journal.pone.0222921)
Supplement: S4 Table — (XLSX) [file pone.0222921.s008.xlsx]

## Sheet: Sheet1
Posterior Cingulate Supplementary table
Probe set	Accession number	Entrez ID	Gene symbol	Gene name
1554308_s_at	BC022488	2555	GABRA2	Gamma-Aminobutyric Acid Type A Receptor Alpha2 Subunit
1556641_at	AK094547	57709	SLC7A14	Solute Carrier Family 7 Member 14
1559650_at	BC043567	100128081	JAZF1-AS1	JAZF1 Antisense RNA 1
1568603_at	AI912173	8618	CADPS	Calcium Dependent Secretion Activator
1568658_at	BU069195	339804	C2orf74	Chromosome 2 Open Reading Frame 74
200064_at	AF275719	3326	HSP90AB1	heat shock protein 90kDa alpha (cytosolic), class B member 1
200622_x_at	AV685208	808	CALM3	calmodulin 3 (phosphorylase kinase, delta)
200642_at	NM_000454	6647	SOD1	superoxide dismutase 1, soluble
200735_x_at	NM_005594	4666	NACA	nascent polypeptide-associated complex alpha subunit
200750_s_at	AF054183	5901	RAN	RAN, member RAS oncogene family
200786_at	NM_002799	5695	PSMB7	proteasome (prosome, macropain) subunit, beta type, 7
200812_at	NM_006429	10574	CCT7	chaperonin containing TCP1, subunit 7 (eta)
200818_at	NM_001697	539	ATP5O	ATP synthase, H+ transporting, mitochondrial F1 complex, O subunit
200820_at	NM_002812	5714	PSMD8	Proteasome 26S Subunit, Non-ATPase 8
200866_s_at	M32221	5660	PSAP	prosaposin
200877_at	NM_006430	10575	CCT4	Chaperonin Containing TCP1 Subunit 4
200883_at	NM_003366	7385	UQCRC2	ubiquinol-cytochrome c reductase core protein II
200950_at	NM_006409	10552	ARPC1A	actin related protein 2/3 complex, subunit 1A, 41kDa
200978_at	NM_005917	4190	MDH1	Malate Dehydrogenase 1
201030_x_at	NM_002300	3945	LDHB	lactate dehydrogenase B
201090_x_at	NM_006082	10376	TUBA1B	tubulin, alpha 1b
201274_at	NM_002790	5686	PSMA5	Proteasome Subunit Alpha 5
201293_x_at	NM_021130	5478	PPIA	peptidylprolyl isomerase A (cyclophilin A)
201322_at	NM_001686	506	ATP5B	ATP synthase, H+ transporting, mitochondrial F1 complex, beta polypeptide
201532_at	NM_002788	5684	PSMA3	proteasome (prosome, macropain) subunit, alpha type, 3
201577_at	NM_000269	4830	NME1	non-metastatic cells 1, protein (NM23A) expressed in
201652_at	NM_006837	10987	COPS5	COP9 constitutive photomorphogenic homolog subunit 5 (Arabidopsis)
201740_at	NM_004551	4722	NDUFS3	NADH:Ubiquinone Oxidoreductase Core Subunit S3
201903_at	NM_003365	7384	UQCRC1	ubiquinol-cytochrome c reductase core protein I
201947_s_at	NM_006431	10576	CCT2	Chaperonin Containing TCP1 Subunit 2
202121_s_at	NM_014453	27243	CHMP2A	Charged Multivesicular Body Protein 2A
202154_x_at	NM_006086	10381	TUBB3	Tubulin Beta 3 Class III
202243_s_at	NM_002796	5692	PSMB4	proteasome (prosome, macropain) subunit, beta type, 4
202298_at	NM_004541	4694	NDUFA1	NADH dehydrogenase (ubiquinone) 1 alpha subcomplex, 1, 7.5kDa
202507_s_at	L19760	6616	SNAP25	synaptosome associated protein 25
202780_at	NM_000436	5019	OXCT1	3-Oxoacid CoA-Transferase 1
202785_at	NM_005001	4701	NDUFA7	NADH:Ubiquinone Oxidoreductase Subunit A7
203266_s_at	NM_003010	6416	MAP2K4	Mitogen-Activated Protein Kinase Kinase 4
203333_at	NM_014970	22920	KIFAP3	kinesin-associated protein 3
203405_at	NM_003720	8624	PSMG1	Proteasome Assembly Chaperone 1
203415_at	NM_013232	10016	PDCD6	Programmed Cell Death 6
203762_s_at	NM_016008	51626	DYNC2LI1	Dynein Cytoplasmic 2 Light Intermediate Chain 1
203790_s_at	N54448	10247	HRSP12	heat-responsive protein 12
203798_s_at	NM_003385	7447	VSNL1	Visinin Like 1
203816_at	NM_001929	1716	DGUOK	Deoxyguanosine Kinase
203960_s_at	NM_016126	51668	HSPB11	Heat Shock Protein Family B (Small) Member 11
204300_at	NM_004564	5188	GATB	Glutamyl-TRNA Amidotransferase Subunit B
204338_s_at	NM_005613	5999	RGS4	Regulator Of G Protein Signaling 4
205133_s_at	NM_002157	3336	HSPE1	Heat Shock Protein Family E (Hsp10) Member 1
205279_s_at	AF094754	2743	GLRB	Glycine Receptor Beta
205336_at	NM_002854	5816	PVALB	Parvalbumin
205480_s_at	NM_006759	7360	UGP2	UDP-Glucose Pyrophosphorylase 2
205711_x_at	NM_005174	509	ATP5C1	ATP synthase, H+ transporting, mitochondrial F1 complex, gamma polypeptide 1
205825_at	NM_000439	5122	PCSK1	Proprotein Convertase Subtilisin/Kexin Type 1
206547_s_at	NM_006240	5475	PPEF1	Protein Phosphatase With EF-Hand Domain 1
206710_s_at	NM_012307	23136	EPB41L3	Erythrocyte Membrane Protein Band 4.1 Like 3
207507_s_at	NM_001689	518	ATP5G3	ATP synthase, H+ transporting, mitochondrial Fo complex, subunit C3 (subunit 9)
207791_s_at	NM_004161	5861	RAB1A	RAB1A, member RAS oncogene family
207974_s_at	NM_006930	6500	SKP1	S-Phase Kinase Associated Protein 1
208029_s_at	NM_018407	55353	LAPTM4B	Lysosomal Protein Transmembrane 4 Beta
208517_x_at	NM_001207	689	BTF3	Basic Transcription Factor 3
208635_x_at	BF976260	4666	NACA	nascent polypeptide-associated complex alpha subunit
208687_x_at	AF352832	3312	HSPA8	heat shock 70kDa protein 8
208742_s_at	U78303	10284	SAP18	Sin3A-associated protein, 18kDa
208743_s_at	BC001359	7529	YWHAB	Tyrosine 3-Monooxygenase/Tryptophan 5-Monooxygenase Activation Protein Beta
208813_at	BC000498	2805	GOT1	glutamic-oxaloacetic transaminase 1, soluble (aspartate aminotransferase 1)
208846_s_at	U90943	7419	VDAC3	voltage-dependent anion channel 3
208864_s_at	AF313911	7295	TXN	Thioredoxin
208870_x_at	BC000931	509	ATP5C1	ATP synthase, H+ transporting, mitochondrial F1 complex, gamma polypeptide 1
208909_at	BC000649	7386	UQCRFS1	Ubiquinol-Cytochrome C Reductase, Rieske Iron-Sulfur Polypeptide 1
208910_s_at	L04636	708	C1QBP	Complement C1q Binding Protein
208928_at	AF258341	5447	POR	Cytochrome P450 Oxidoreductase
208977_x_at	BC004188	10383	TUBB2C	tubulin, beta 2C
209069_s_at	BC001124	3021	H3F3B	H3 histone, family 3B (H3.3B)
209095_at	J03620	1738	DLD	Dihydrolipoamide Dehydrogenase
209180_at	U49245	5876	RABGGTB	Rab geranylgeranyltransferase, beta subunit
209755_at	AF288395	23057	NMNAT2	Nicotinamide Nucleotide Adenylyltransferase 2
209861_s_at	U13261	10988	METAP2	Methionyl Aminopeptidase 2
209902_at	U49844	545	ATR	ATR Serine/Threonine Kinase
210092_at	AF067173	4116	MAGOH	mago-nashi homolog, proliferation-associated (Drosophila)
210232_at	M35543	998	CDC42	Cell Division Cycle 42
210460_s_at	AB033605	5710	PSMD4	proteasome (prosome, macropain) 26S subunit, non-ATPase, 4
210501_x_at	AF119846	27335	EIF3K	Eukaryotic Translation Initiation Factor 3 Subunit K
210547_x_at	L21181	3382	ICA1	Islet Cell Autoantigen 1
211073_x_at	BC006483	6122	RPL3	ribosomal protein L3
211609_x_at	U51007	5710	PSMD4	proteasome (prosome, macropain) 26S subunit, non-ATPase, 4
211858_x_at	AF088184	2778	GNAS	GNAS complex locus
212639_x_at	AL581768	10376	TUBA1B	tubulin, alpha 1b
212641_at	AL023584	3097	HIVEP2	uman immunodeficiency virus type I enhancer binding protein 2
212716_s_at	AW083133	27335	EIF3K	Eukaryotic Translation Initiation Factor 3 Subunit K
212877_at	AA284075	3831	KLC1	kinesin light chain 1
213623_at	NM_007054	11127	KIF3A	Kinesin Family Member 3A
213646_x_at	BE300252	10376	TUBA1B	tubulin, alpha 1b
213726_x_at	AA515698	10383	TUBB4B	Tubulin Beta 4B Class IVb
213738_s_at	AI587323	498	ATP5A1	ATP Synthase F1 Subunit Alpha
213808_at	BE674466	8745	ADAM23	ADAM Metallopeptidase Domain 23
214960_at	AF229253	8539	API5	Apoptosis Inhibitor 5
215008_at	AA582404	7093	TLL2	Tolloid Like 2
215440_s_at	AL523320	56271	BEX4	Brain Expressed X-Linked 4
216977_x_at	AJ130972	6627	SNRPA1	Small Nuclear Ribonucleoprotein Polypeptide A'
217457_s_at	X63465	5910	RAP1GDS1	RAP1, GTP-GDP dissociation stimulator 1
217883_at	NM_015702	27249	MMADHC	methylmalonic aciduria (cobalamin deficiency) cblD type, with homocystinuria
217959_s_at	NM_016146	51399	TRAPPC4	trafficking protein particle complex 4
218011_at	NM_024292	59286	UBL5	Ubiquitin Like 5
218163_at	NM_014060	28985	MCTS1	malignant T cell amplified sequence 1
218462_at	NM_025065	80135	RPF1	Ribosome Production Factor 1 Homolog
218491_s_at	NM_014174	29087	THYN1	thymocyte nuclear protein 1
218609_s_at	NM_001161	318	NUDT2	Nudix Hydrolase 2
218866_s_at	NM_016310	51728	POLR3K	RNA Polymerase III Subunit K
218967_s_at	NM_030664	9317	PTER	Phosphotriesterase Related
219349_s_at	NM_018303	55770	EXOC2	Exocyst Complex Component 2
219485_s_at	NM_002814	5716	PSMD10	Proteasome 26S Subunit, Non-ATPase 10
219877_at	NM_024645	79698	ZMAT4	Zinc Finger Matrin-Type 4
220690_s_at	NM_015510	25979	DHRS7B	Dehydrogenase/Reductase 7B
220994_s_at	NM_014178	29091	STXBP6	Syntaxin Binding Protein 6
221437_s_at	NM_031280	64960	MRPS15	Mitochondrial Ribosomal Protein S15
221494_x_at	AF085358	27335	EIF3K	Eukaryotic Translation Initiation Factor 3 Subunit K
221504_s_at	AF112204	51606	ATP6V1H	ATPase, H+ transporting, lysosomal 50/57kDa, V1 subunit H
221620_s_at	AF061264	79135	APOO	Apolipoprotein O
221622_s_at	AF246240	55863	TMEM126B	Transmembrane Protein 126B
222785_x_at	AJ250229	64776	C11orf1	Chromosome 11 Open Reading Frame 1
223010_s_at	AA454649	54940	OCIAD1	OCIA domain containing 1
223011_s_at	AF323665	54940	OCIAD1	OCIA domain containing 1
223043_at	AF151018	51234	ECM4	ER Membrane Protein Complex Subunit 4
223156_at	BC000242	51649	MRPS23	mitochondrial ribosomal protein S23
223443_s_at	BC003669	201283	AMZ2P1	Archaelysin Family Metallopeptidase 2 Pseudogene 1
223672_at	AL136561	84251	SGIP1	SH3 Domain GRB2 Like Endophilin Interacting Protein 1
224187_x_at	AF217511	3312	HSPA8	heat shock 70kDa protein 8
224509_s_at	BC006399	84816	RTN4IP1	Reticulon 4 Interacting Protein 1
224972_at	BF381837	140823	ROMO1	Reactive Oxygen Species Modulator 1
225092_at	AL550977	9135	RABEP1	Rabaptin, RAB GTPase Binding Effector Protein 1
225295_at	AB033091	57181	SLC39A10	solute carrier family 39 (zinc transporter), member 10
226195_at	AW827281	112752	IFT43	Intraflagellar Transport 43
226386_at	BG397444	115416	MALSU1	Mitochondrial Assembly Of Ribosomal Large Subunit 1
226781_at	BF540829	154791	C7Orf55	chromosome 7 open reading frame 55
227229_at	BE467416	55275	VPS53	VPS53, GARP Complex Subunit
228062_at	AW025330	266812	NAP1L5	Nucleosome Assembly Protein 1 Like 5
229176_at	AI672354	56172	ANKH	ANKH Inorganic Pyrophosphate Transport Regulator
229300_at	AW590679	115827	RAB3C	RAB3C, Member RAS Oncogene Family
229901_at	AI056483	118738	ZNF488	Zinc Finger Protein 488
230237_at	BE220888	116	ADCYAP1	Adenylate Cyclase Activating Polypeptide 1
235748_s_at	AW969382	441024	MTHFD2L	Methylenetetrahydrofolate Dehydrogenase (NADP+ Dependent) 2 Like
238452_at	AI393356	127943	FCRLB	Fc Receptor Like B
