# Supplementary material for: Computational identification of key genes that may regulate gene expression reprogramming in Alzheimer’s patients
Source: PLoS One. 2019 Sep 23;14(9):e0222921. doi: 10.1371/journal.pone.0222921 (PMC6756555; doi:10.1371/journal.pone.0222921)
Supplement: S6 Table — (XLSX) [file pone.0222921.s010.xlsx]

## Sheet: Sheet1
Primary Visual Cortex Supplementary table
Probe set	Accession number	Entrez ID	Gene symbol	Gene name
1564307_a_at	AL832750	144568	A2ML1	Alpha-2-Macroglobulin Like 1
200599_s_at	NM_003299	7184	HSP90B1	Heat Shock Protein 90 Beta Family Member 1
200784_s_at	BF304759	4035	LRP1	LDL Receptor Related Protein 1
200792_at	NM_001469	2547	XRCC6	X-Ray Repair Cross Complementing 6
200810_s_at	NM_001280	1153	CIRBP	Cold Inducible RNA Binding Protein
200811_at	NM_001280	1153	CIRBP	Cold Inducible RNA Binding Protein
201023_at	NM_005642	6879	TAF7	TATA-Box Binding Protein Associated Factor 7
201164_s_at	BG474429	9698	PUM1	Pumilio RNA Binding Family Member 1
202512_s_at	NM_004849	9474	ATG5	Autophagy Related 5
202537_s_at	AF151842	25978	CHMP2B	Charged Multivesicular Body Protein 2B
202829_s_at	NM_005638	6845	VAMP7	Vesicle Associated Membrane Protein 7
202838_at	NM_000147	2517	FUCA1	Alpha-L-Fucosidase 1
203094_at	NM_014628	9587	MAD2L1BP	MAD2L1 Binding Protein
203695_s_at	NM_004403	1687	DFNA5	Gasdermin E
203769_s_at	NM_000351	412	STS	Sodium Voltage-Gated Channel Alpha Subunit 5
206552_s_at	NM_003182	6863	TAC1	Tachykinin Precursor 1
208722_s_at	BC001081	51433	ANAPC5	Anaphase Promoting Complex Subunit 5
208732_at	AI743756	5862	RAB2A	RAB2A, Member RAS Oncogene Family
209583_s_at	AF063591	4345	CD200	CD200 Molecule
209953_s_at	U63131	11140	CDC37	Cell Division Cycle 37
211207_s_at	AF129166	23305	ACSL6	Acyl-CoA Synthetase Long Chain Family Member 6
211995_x_at	AL567820	71	ACTG1	Actin Gamma 1
212213_x_at	AB011139	4976	OPA1	OPA1, Mitochondrial Dynamin Like GTPase
212363_x_at	AU145192	71	ACTG1	Actin Gamma 1
215021_s_at	AF123462	9369	NRXN3	Neurexin 3
218042_at	NM_016129	51138	COPS4	COP9 Signalosome Subunit 4
218428_s_at	NM_016316	51455	REV1	REV1, DNA Directed Polymerase
219540_at	AU150728	10308	ZNF267	Zinc Finger Protein 267
220415_at	NM_015978	51086	TNNI3K	TNNI3 Interacting Kinase
220690_s_at	NM_015510	25979	DHRS7B	Dehydrogenase/Reductase 7B
221699_s_at	AF334103	79009	DDX50	DExD-Box Helicase 50
223687_s_at	AA723810	54742	LY6K	Lymphocyte Antigen 6 Family Member K
225180_at	AL040341	151613	TTC14	Tetratricopeptide Repeat Domain 14
225485_at	AJ278890	95681	CEP41	Centrosomal Protein 41
225760_at	AI302244	114803	MYSM1	Myb Like, SWIRM And MPN Domains 1
226022_at	AU144882	23328	SASH1	SAM And SH3 Domain Containing 1
226339_at	AW500239	142940	TRUB1	TruB Pseudouridine Synthase Family Member 1
227404_s_at	AI459194	1958	EGR1	Early Growth Response 1
227413_at	BF965546	134510	UBLCP1	Ubiquitin Like Domain Containing CTD Phosphatase 1
227959_at	AW138815	122416	ANKRD9	Ankyrin Repeat Domain 9
228027_at	BF732712	114928	GPRASP2	G Protein-Coupled Receptor Associated Sorting Protein 2
229015_at	BF510739	286367		LOC286367
230344_x_at	AI053890			Unknown
230748_at	AI873273	9120	SLC16A6	Solute Carrier Family 16 Member 6
230839_at	AK026786	56341	PRMT8	Protein Arginine Methyltransferase 8
231489_x_at	H12214	200407	CREG2	Cellular Repressor Of E1A Stimulated Genes 2
235024_at	AI868315	79960	JADE1	Jade Family PHD Finger 1
235125_x_at	AI078279	374986	MIGA1	Mitoguardin 1
235763_at	AA001450	204962	SLC44A5	Solute Carrier Family 44 Member 5
238850_at	AW015083	645323	LINC00461	Long Intergenic Non-Protein Coding RNA 461
