# Supplementary material for: Computational identification of key genes that may regulate gene expression reprogramming in Alzheimer’s patients
Source: PLoS One. 2019 Sep 23;14(9):e0222921. doi: 10.1371/journal.pone.0222921 (PMC6756555; doi:10.1371/journal.pone.0222921)
Supplement: S7 Table — (XLSX) [file pone.0222921.s011.xlsx]

## Sheet: Sheet1
VENN DIAGRAM RESULTS
[HIPP] and [PCC] and [VCX]:
NM_015510	DHRS7B	Dehydrogenase/Reductase 7B
[HIPP] and [MTG] and [VCX]:
NM_001101	ACTB	actin, beta
[HIPP] and [MTG] and [PCC]:
AL523275	CALM1	calmodulin 1 (phosphorylase kinase, delta)
NM_002796/U51007	PSMB4	proteasome (prosome, macropain) subunit, beta type, 4
BE300252/NM_006082/AL581768	TUBA1B	tubulin, alpha 1b
[HIPP] and [VCX]:
BC001081	ANAPC5	anaphase promoting complex subunit 5
U63131	CDC37	cell division cycle 37 homolog (S. cerevisiae)
NM_001280	CIRBP	cold inducible RNA binding protein
	LINC00461
	MIR9-2
AF123462	NRXN3	neurexin III
[HIPP] and [MTG]:
N58493/AV702405	EBP	EBP, Cholestenol Delta-Isomerase
AF182645	IK	IK cytokine
BF003112/U79286	PRMT2	Protein Arginine Methyltransferase 2
BC005946	TUBA1C	tubulin, alpha 1c
BE262760	UBE2N	ubiquitin-conjugating enzyme E2N (UBC13 homolog, yeast)
[HIPP] and [PCC]:
BE674466	ADAM23	ADAM Metallopeptidase Domain 23
NM_006409	ARPC1A	actin related protein 2/3 complex, subunit 1A, 41kDa
NM_001686	ATP5B	ATP synthase, H+ transporting, mitochondrial F1 complex, beta polypeptide
NM_005174/BC000931	ATP5C1	ATP synthase, H+ transporting, mitochondrial F1 complex, gamma polypeptide 1
NM_001689	ATP5G3	ATP synthase, H+ transporting, mitochondrial Fo complex, subunit C3 (subunit 9)
NM_001697	ATP5O	ATP synthase, H+ transporting, mitochondrial F1 complex, O subunit
AF112204	ATP6V1H	ATPase, H+ transporting, lysosomal 50/57kDa, V1 subunit H
BF540829	C7ORF55	chromosome 7 open reading frame 55
	CALM2	calmodulin 2 (phosphorylase kinase, delta)
AV685208	CALM3	calmodulin 3 (phosphorylase kinase, delta)
NM_006429	CCT7	chaperonin containing TCP1, subunit 7 (eta)
NM_014453	CHMP2A	chromatin modifying protein 2A
NM_006837	COPS5	COP9 constitutive photomorphogenic homolog subunit 5 (Arabidopsis)
AF151018	ECM4	ER Membrane Protein Complex Subunit 4
AF088184	GNAS	GNAS complex locus
BC000498	GOT1	glutamic-oxaloacetic transaminase 1, soluble (aspartate aminotransferase 1)
AL023584	HIVEP2	uman immunodeficiency virus type I enhancer binding protein 2
N54448	HRSP12	heat-responsive protein 12
AF275719	HSP90AB1	heat shock protein 90kDa alpha (cytosolic), class B member 1
AF352832/AF217511	HSPA8	heat shock 70kDa protein 8
L21181/NM_004968	ICA1	Islet Cell Autoantigen 1
NM_014970	KIFAP3	kinesin-associated protein 3
AA284075	KLC1	kinesin light chain 1
NM_002300	LDHB	lactate dehydrogenase B
	LOC101060363
	LUC7L2
NM_014060	MCTS1	malignant T cell amplified sequence 1
	MIR3656
NM_015702	MMADHC	methylmalonic aciduria (cobalamin deficiency) cblD type, with homocystinuria
BC000242	MRPS23	mitochondrial ribosomal protein S23
NM_005594/BF976260	NACA	nascent polypeptide-associated complex alpha subunit
NM_004541	NDUFA1	NADH dehydrogenase (ubiquinone) 1 alpha subcomplex, 1, 7.5kDa
NM_000269	NME1	non-metastatic cells 1, protein (NM23A) expressed in
AF288395	NMNAT2	Nicotinamide Nucleotide Adenylyltransferase 2
NM_001161	NUDT2	Nudix Hydrolase 2
AF323665	OCIAD1	OCIA domain containing 1
NM_021130	PPIA	peptidylprolyl isomerase A (cyclophilin A)
M32221	PSAP	prosaposin
NM_002788	PSMA3	proteasome (prosome, macropain) subunit, alpha type, 3
NM_002799	PSMB7	proteasome (prosome, macropain) subunit, beta type, 7
AB033605	PSMD4	proteasome (prosome, macropain) 26S subunit, non-ATPase, 4
NM_004161	RAB1A	RAB1A, member RAS oncogene family
U49245	RABGGTB	Rab geranylgeranyltransferase, beta subunit
AF054183	RAN	RAN, member RAS oncogene family
X63465	RAP1GDS1	RAP1, GTP-GDP dissociation stimulator 1
BC006483	RPL3	ribosomal protein L3
U78303	SAP18	Sin3A-associated protein, 18kDa
AB033091	SLC39A10	solute carrier family 39 (zinc transporter), member 10
L19760	SNAP25	synaptosome associated protein 25
NM_000454	SOD1	superoxide dismutase 1, soluble
NM_014174	THYN1	thymocyte nuclear protein 1
NM_016146	TRAPPC4	trafficking protein particle complex 4
AL565749/NM_006086	TUBB3	Tubulin Beta 3 Class III
NM_003365	UQCRC1	ubiquinol-cytochrome c reductase core protein I
NM_003366	UQCRC2	ubiquinol-cytochrome c reductase core protein II
U90943	VDAC3	voltage-dependent anion channel 3
[EC] and [SFG]:
BF244402	FBXO32	F-box protein 32
	MIR612
AI355441	NEAT1	lncRNA
[EC] and [MTG]:
AU147899	B2M	beta-2-microglobulin
[EC] and [HIP]:
AF280545	NRP2	Neuropilin 2
