# Supplementary material for: Computational identification of key genes that may regulate gene expression reprogramming in Alzheimer’s patients
Source: PLoS One. 2019 Sep 23;14(9):e0222921. doi: 10.1371/journal.pone.0222921 (PMC6756555; doi:10.1371/journal.pone.0222921)
Supplement: S8 Table — (XLSX) [file pone.0222921.s012.xlsx]

## Sheet: Sheet1
Supplementary Table 8
Hippocampus pathway enrichment analysis
Category	Term	Count	%	PValue	Gene names	List Total	Pop Hits	Pop Total	Fold Enrichment	Bonferroni	Benjamini	FDR
KEGG_PATHWAY	hsa04145:Phagosome	4	7.40741	0.0460194	TUBB, TUBA1C, ACTB, TUBA1B	38	150	6879	4.82737	0.992894	0.422842	41.0047
KEGG_PATHWAY	hsa04910:Insulin signaling pathway	4	7.40741	0.0373663	CALM2, CALM1, CALM3, PRKAG2	38	138	6879	5.24714	0.98166	0.393367	34.7256
KEGG_PATHWAY	hsa04750:Inflammatory mediator regulation of TRP channels	3	5.55556	0.0970558	CALM2, CALM1, CALM3	38	98	6879	5.54162	0.999978	0.385698	68.1325
KEGG_PATHWAY	hsa04070:Phosphatidylinositol signaling system	3	5.55556	0.0970558	CALM2, CALM1, CALM3	38	98	6879	5.54162	0.999978	0.385698	68.1325
KEGG_PATHWAY	hsa04713:Circadian entrainment	3	5.55556	0.0920792	CALM2, CALM1, CALM3	38	95	6879	5.71662	0.999961	0.383065	66.109
KEGG_PATHWAY	hsa04912:GnRH signaling pathway	3	5.55556	0.0855692	CALM2, CALM1, CALM3	38	91	6879	5.9679	0.999917	0.374767	63.2852
KEGG_PATHWAY	hsa04921:Oxytocin signaling pathway	5	9.25926	0.00820168	CALM2, CALM1, CALM3, PRKAG2, ACTB	38	150	6879	6.03421	0.578834	0.158817	8.81209
KEGG_PATHWAY	hsa04540:Gap junction	3	5.55556	0.0807855	TUBB, TUBA1C, TUBA1B	38	88	6879	6.17135	0.999856	0.372187	61.0754
KEGG_PATHWAY	hsa04970:Salivary secretion	3	5.55556	0.0776456	CALM2, CALM1, CALM3	38	86	6879	6.31487	0.999794	0.375924	59.5599
KEGG_PATHWAY	hsa05010:Alzheimer's disease	6	11.1111	0.00189479	CALM2, GAPDH, CALM1, CALM3, NDUFA1, Uqcrc2	38	168	6879	6.46523	0.180566	0.0642254	2.10201
KEGG_PATHWAY	hsa05132:Salmonella infection	3	5.55556	0.0730125	ARPC4, ARPC1A, ACTB	38	83	6879	6.54312	0.999651	0.373916	57.2253
KEGG_PATHWAY	hsa04925:Aldosterone synthesis and secretion	3	5.55556	0.0699767	CALM2, CALM1, CALM3	38	81	6879	6.70468	0.999508	0.378787	55.6297
KEGG_PATHWAY	hsa05100:Bacterial invasion of epithelial cells	3	5.55556	0.0655054	ARPC4, ARPC1A, ACTB	38	78	6879	6.96255	0.999186	0.377646	53.1809
KEGG_PATHWAY	hsa05133:Pertussis	3	5.55556	0.0611369	CALM2, CALM1, CALM3	38	75	6879	7.24105	0.998672	0.376958	50.67
KEGG_PATHWAY	hsa04922:Glucagon signaling pathway	4	7.40741	0.0157692	CALM2, CALM1, CALM3, PRKAG2	38	99	6879	7.31419	0.811558	0.212131	16.3093
KEGG_PATHWAY	hsa04971:Gastric acid secretion	3	5.55556	0.0582837	CALM2, CALM1, CALM3	38	73	6879	7.43944	0.998174	0.384321	48.9645
KEGG_PATHWAY	hsa04114:Oocyte meiosis	5	9.25926	0.00281411	CALM2, CALM1, YWHAZ, CALM3, YWHAH	38	111	6879	8.15434	0.256137	0.0713047	3.1073
KEGG_PATHWAY	hsa05031:Amphetamine addiction	3	5.55556	0.0486912	CALM2, CALM1, CALM3	38	66	6879	8.22847	0.994706	0.35388	42.8293
KEGG_PATHWAY	hsa04720:Long-term potentiation	3	5.55556	0.0486912	CALM2, CALM1, CALM3	38	66	6879	8.22847	0.994706	0.35388	42.8293
KEGG_PATHWAY	hsa05214:Glioma	3	5.55556	0.0473731	CALM2, CALM1, CALM3	38	65	6879	8.35506	0.993878	0.370771	41.9357
KEGG_PATHWAY	hsa04924:Renin secretion	3	5.55556	0.0460686	CALM2, CALM1, CALM3	38	64	6879	8.48561	0.992932	0.390561	41.0388
KEGG_PATHWAY	hsa05131:Shigellosis	3	5.55556	0.0460686	ARPC4, ARPC1A, ACTB	38	64	6879	8.48561	0.992932	0.390561	41.0388
KEGG_PATHWAY	hsa04915:Estrogen signaling pathway	5	9.25926	0.00185195	CALM2, CALM1, CALM3, HSPA8,HSP90AB1	38	99	6879	9.14274	0.176865	0.0927322	2.05493
KEGG_PATHWAY	hsa04744:Phototransduction	3	5.55556	0.00907956	CALM2, CALM1, CALM3	38	27	6879	20.114	0.616229	0.147531	9.71211
KEGG_PATHWAY	hsa05130:Pathogenic Escherichia coli infection	6	11.1111	6.68026e-06	ARPC4, ARPC1A, TUBB, TUBA1C, ACTB, TUBA1B	38	51	6879	21.2972	0.000701184	0.000701184	0.00748247
