# Supplementary material for: Computational identification of key genes that may regulate gene expression reprogramming in Alzheimer’s patients
Source: PLoS One. 2019 Sep 23;14(9):e0222921. doi: 10.1371/journal.pone.0222921 (PMC6756555; doi:10.1371/journal.pone.0222921)
Supplement: S9 Table — (XLSX) [file pone.0222921.s013.xlsx]

## Sheet: Sheet1
Supplementary Table 9
Posterior Cingulate Cortex (PCC) pathway enrichment analysis.
Category	Term	Count	%	PValue	Genes	List Total	Pop Hits	Pop Total	Fold Enrichment	Bonferroni	Benjamini	FDR
KEGG_PATHWAY	hsa01100:Metabolic pathways	13	23.6364	0.0175275	UQCRC2, LDHB, UQCRC1, NME1, ATP5B, NDUFA7, DLD, ATP5C1, ATP5A1, UQCRFS1, NDUFA1, ATP5G3, UGP2	37	1219	6879	1.98273	0.888383	0.268926	18.4695
KEGG_PATHWAY	hsa01130:Biosynthesis of antibiotics	4	7.27273	0.0981389	LDHB, NME1, DLD, UGP2	37	212	6879	3.5079	0.999997	0.626663	69.6626
KEGG_PATHWAY	hsa04915:Estrogen signaling pathway	3	5.45455	0.0942473	HSP90AB1, GNAS, HSPA8	37	99	6879	5.63391	0.999995	0.640444	68.1161
KEGG_PATHWAY	hsa04912:GnRH signaling pathway	3	5.45455	0.0816237	CDC42, MAP2K4, GNAS	37	91	6879	6.1292	0.999974	0.61705	62.5903
KEGG_PATHWAY	hsa04540:Gap junction	3	5.45455	0.0770396	GNAS, TUBA1B, TUBB3	37	88	6879	6.33814	0.999952	0.629942	60.3764
KEGG_PATHWAY	hsa04932:Non-alcoholic fatty liver disease (NAFLD)	6	10.9091	0.00103811	UQCRC2, CDC42, UQCRC1, NDUFA7, UQCRFS1, NDUFA1	37	151	6879	7.38751	0.120844	0.0212367	1.19221
KEGG_PATHWAY	hsa04260:Cardiac muscle contraction	3	5.45455	0.058233	UQCRC2, UQCRC1, UQCRFS1	37	75	6879	7.43676	0.999413	0.562479	49.9834
KEGG_PATHWAY	hsa05010:Alzheimer's disease	9	16.3636	1.80959e-06	UQCRC2, UQCRC1, ATP5B, NDUFA7, ATP5C1, ATP5A1, UQCRFS1, NDUFA1, ATP5G3	37	168	6879	9.95994	0.000224364	5.60958e-05	0.00208959
KEGG_PATHWAY	hsa05016:Huntington's disease	11	20	3.0705e-08	UQCRC2, UQCRC1, ATP5B, NDUFA7, ATP5C1, ATP5A1, UQCRFS1, SOD1, VDAC3, NDUFA1, ATP5G3	37	192	6879	10.6516	3.80741e-06	3.80741e-06	3.54564e-05
KEGG_PATHWAY	hsa05130:Pathogenic Escherichia coli infection	3	5.45455	0.0289177	CDC42, TUBA1B, TUBB3	37	51	6879	10.9364	0.973712	0.365446	28.741
KEGG_PATHWAY	hsa00190:Oxidative phosphorylation	9	16.3636	3.03403e-07	UQCRC2, UQCRC1, ATP5B, NDUFA7, ATP5C1, ATP5A1, UQCRFS1, NDUFA1, ATP5G3	37	133	6879	12.581	3.76213e-05	1.25406e-05	0.000350352
KEGG_PATHWAY	hsa05012:Parkinson's disease	10	18.1818	3.09452e-08	UQCRC2, UQCRC1, ATP5B, NDUFA7, ATP5C1, ATP5A1, UQCRFS1, VDAC3, NDUFA1, ATP5G3	37	142	6879	13.0929	3.8372e-06	1.9186e-06	3.57338e-05
KEGG_PATHWAY	hsa03050:Proteasome	5	9.09091	7.38965e-05	PSMB4, PSMB7, PSMA5, PSMA3, PSMD4	37	44	6879	21.1271	0.00912165	0.00183102	0.0852983
