# Supplementary material for: Computational identification of key genes that may regulate gene expression reprogramming in Alzheimer’s patients
Source: PLoS One. 2019 Sep 23;14(9):e0222921. doi: 10.1371/journal.pone.0222921 (PMC6756555; doi:10.1371/journal.pone.0222921)
Supplement: S10 Table — (XLSX) [file pone.0222921.s014.xlsx]

## Sheet: Sheet1
Supplementary Table 10
HIP/PCC pathway enrichment analysis.
Category	Term	Count	%	PValue	Genes	List Total	Pop Hits	Pop Total	Fold Enrichment	Bonferroni	Benjamini	FDR
KEGG_PATHWAY	hsa01100:Metabolic pathways	11	26.8293	0.0100412	NDUFA1, ATP5B, NME1, ATP5G3, Uqcrc2, GOT1, LDHB, ATP6V1H, UQCR1, ATP5O, NMNAT2	27	1219	6879	2.29906	0.620471	0.176149	10.5197
KEGG_PATHWAY	hsa05010:Alzheimer's disease	6	14.6341	0.00035514	NDUFA1, ATP5B, ATP5G3, Uqcrc2, UQRC1, ATP5O	27	168	6879	9.09921	0.0335246	0.00848863	0.390455
KEGG_PATHWAY	hsa05016:Huntington's disease	8	19.5122	4.96113e-06	NDUFA1, ATP5B, ATP5G3, Uqcrc2, UQCRC1, SOD1, ATP5O, VDCA3	27	192	6879	10.6157	0.000476157	0.000476157	0.00546404
KEGG_PATHWAY	hsa05012:Parkinson's disease	7	17.0732	1.14016e-05	NDUFA1, ATP5B, ATP5G3, Uqcrc2, UQCRC1, ATP5O, VDAC3	27	142	6879	12.5595	0.00109396	0.000364788	0.012557
KEGG_PATHWAY	hsa00190:Oxidative phosphorylation	7	17.0732	7.81649e-06	NDUFA1, ATP5B, ATP5G3, Uqcrc2, ATP6V1H, UQCRC1, ATP5O	27	133	6879	13.4094	0.000750105	0.000375123	0.00860872
KEGG_PATHWAY	hsa03050:Proteasome	3	7.31707	0.0117894	PSMA3, PSMB7, PSMD4	27	44	6879	17.3712	0.679703	0.172835	12.2448
